# Supplementary material for: Urogenital microbiota-driven virulence factor genes associated with recurrent urinary tract infection
Source: Front Microbiol. 2024 Feb 7;15:1344716. doi: 10.3389/fmicb.2024.1344716 (PMC10879396; doi:10.3389/fmicb.2024.1344716)
Supplement: Supplementary file 1 [file Table_1.XLSX]

## Sheet: legends
Table S1	Top20 VFGs profiles in three group
Table S2	Different VFGs among three group
Table S3	VFGs associated clinical data

## Sheet: Table S1
gene	profile	gene	profile	gene	profile
VFG044006(gb|WP_012913731)	(HMPREF0424_RS00505) thiol-activated cytolysin family protein [Vaginolysin (VLY) (VF1316) - Exotoxin (VFC0235)] [Gardnerella vaginalis 409-05]	VFG005359(gb|WP_002899102)	(plr/gapA) type I glyceraldehyde-3-phosphate dehydrogenase [Streptococcal plasmin receptor/GAPDH (VF1042) - Adherence (VFC0001)] [Streptococcus sanguinis SK36]	VFG044006(gb|WP_012913731)	(HMPREF0424_RS00505) thiol-activated cytolysin family protein [Vaginolysin (VLY) (VF1316) - Exotoxin (VFC0235)] [Gardnerella vaginalis 409-05]
VFG005359(gb|WP_002899102)	(plr/gapA) type I glyceraldehyde-3-phosphate dehydrogenase [Streptococcal plasmin receptor/GAPDH (VF1042) - Adherence (VFC0001)] [Streptococcus sanguinis SK36]	VFG013737(gb|WP_005325330)	(fagB) iron chelate uptake ABC transporter family permease subunit [ABC transporter (VF0741) - Nutritional/Metabolic factor (VFC0272)] [Corynebacterium jeikeium K411]	VFG044008(gb|EEW51644)	Not annotated
VFG013743(gb|WP_005325331)	(fagA) iron ABC transporter permease [ABC transporter (VF0741) - Nutritional/Metabolic factor (VFC0272)] [Corynebacterium jeikeium K411]	VFG005815(gb|WP_000790743)	(piaA) iron-siderophore ABC transporter substrate-binding protein [Pneumococcal iron acquisition (VF1067) - Nutritional/Metabolic factor (VFC0272)] [Streptococcus pneumoniae D39]	VFG005359(gb|WP_002899102)	(plr/gapA) type I glyceraldehyde-3-phosphate dehydrogenase [Streptococcal plasmin receptor/GAPDH (VF1042) - Adherence (VFC0001)] [Streptococcus sanguinis SK36]
VFG013737(gb|WP_005325330)	(fagB) iron chelate uptake ABC transporter family permease subunit [ABC transporter (VF0741) - Nutritional/Metabolic factor (VFC0272)] [Corynebacterium jeikeium K411]	VFG013749(gb|WP_005291893)	(fagD) iron-siderophore ABC transporter substrate-binding protein [ABC transporter (VF0741) - Nutritional/Metabolic factor (VFC0272)] [Corynebacterium jeikeium K411]	VFG005803(gb|WP_000477136)	(cba) c protein beta antigen [-C protein (VF0277) - Immune modulation (VFC0258)] [Streptococcus agalactiae A909]
VFG019077(gb|WP_000260685)	(plr/gapA) type I glyceraldehyde-3-phosphate dehydrogenase [Streptococcal plasmin receptor/GAPDH (VF1042) - Adherence (VFC0001)] [Streptococcus pneumoniae Hungary19A-6]	VFG013743(gb|WP_005325331)	(fagA) iron ABC transporter permease [ABC transporter (VF0741) - Nutritional/Metabolic factor (VFC0272)] [Corynebacterium jeikeium K411]	VFG004763(gb|WP_011274497)	(lip) triacylglycerol lipase precursor [Lipase (VF0012) - Exoenzyme (VFC0251)] [Staphylococcus haemolyticus JCSC1435]
VFG005275(gb|WP_148180005)	(M6_RS05900) adhesin [R6 surface protein (VF1041) - Adherence (VFC0001)] [Streptococcus pyogenes MGAS10394]	VFG013731(gb|WP_005291888)	(fagC) ABC transporter ATP-binding protein [ABC transporter (VF0741) - Nutritional/Metabolic factor (VFC0272)] [Corynebacterium jeikeium K411]	VFG013749(gb|WP_005291893)	(fagD) iron-siderophore ABC transporter substrate-binding protein [ABC transporter (VF0741) - Nutritional/Metabolic factor (VFC0272)] [Corynebacterium jeikeium K411]
VFG013731(gb|WP_005291888)	(fagC) ABC transporter ATP-binding protein [ABC transporter (VF0741) - Nutritional/Metabolic factor (VFC0272)] [Corynebacterium jeikeium K411]	VFG005803(gb|WP_000477136)	(cba) c protein beta antigen [-C protein (VF0277) - Immune modulation (VFC0258)] [Streptococcus agalactiae A909]	VFG013737(gb|WP_005325330)	(fagB) iron chelate uptake ABC transporter family permease subunit [ABC transporter (VF0741) - Nutritional/Metabolic factor (VFC0272)] [Corynebacterium jeikeium K411]
VFG004763(gb|WP_011274497)	(lip) triacylglycerol lipase precursor [Lipase (VF0012) - Exoenzyme (VFC0251)] [Staphylococcus haemolyticus JCSC1435]	VFG019106(gb|WP_000790743)	(piaA) iron-siderophore ABC transporter substrate-binding protein [Pneumococcal iron acquisition (VF1067) - Nutritional/Metabolic factor (VFC0272)] [Streptococcus pneumoniae CGSP14]	VFG013731(gb|WP_005291888)	(fagC) ABC transporter ATP-binding protein [ABC transporter (VF0741) - Nutritional/Metabolic factor (VFC0272)] [Corynebacterium jeikeium K411]
VFG005582(gb|WP_002897814)	(eno) phosphopyruvate hydratase [Streptococcal enolase (VF1060) - Exoenzyme (VFC0251)] [Streptococcus sanguinis SK36]	VFG004717(gb|WP_002437704)	(sspB) staphopain cysteine proteinase SspB [Staphopain (VF0006) - Exoenzyme (VFC0251)] [Staphylococcus epidermidis RP62A]	VFG013676(gb|WP_010934133)	(srtC) fimbrial associated sortase [SpaD-type pili (VF0726) - Adherence (VFC0001)] [Corynebacterium diphtheriae NCTC 13129]
VFG009714(gb|WP_010949738)	(sigA/rpoV) RNA polymerase sigma factor [SigA (VF0257) - Regulation (VFC0301)] [Mycobacterium avium subsp. paratuberculosis K-10]	VFG004752(gb|WP_002485575)	(geh) glycerol ester hydrolase [Lipase (VF0012) - Exoenzyme (VFC0251)] [Staphylococcus epidermidis ATCC 12228]	VFG013743(gb|WP_005325331)	(fagA) iron ABC transporter permease [ABC transporter (VF0741) - Nutritional/Metabolic factor (VFC0272)] [Corynebacterium jeikeium K411]
VFG013749(gb|WP_005291893)	(fagD) iron-siderophore ABC transporter substrate-binding protein [ABC transporter (VF0741) - Nutritional/Metabolic factor (VFC0272)] [Corynebacterium jeikeium K411]	VFG044159(gb|WP_000125846)	(fes) enterobactin/ferric enterobactin esterase [Enterobactin (VF0228) - Nutritional/Metabolic factor (VFC0272)] [Escherichia coli CFT073]	VFG013685(gb|WP_010935679)	(srtD) fimbrial associated sortase [SpaH-type pili (VF0727) - Adherence (VFC0001)] [Corynebacterium diphtheriae NCTC 13129]
VFG026984(gb|WP_003878615)	(sigA/rpoV) RNA polymerase sigma factor [SigA (VF0257) - Regulation (VFC0301)] [Mycobacterium avium subsp. paratuberculosis MAP4]	VFG000927(gb|WP_000096764)	(fepE) LPS O-antigen length regulator [Enterobactin (VF0228) - Nutritional/Metabolic factor (VFC0272)] [Escherichia coli CFT073]	VFG001795(gb|BAC98831)	Not annotated
VFG044008(gb|EEW51644)	Not annotated	VFG004831(gb|WP_002468583)	(hlb) beta-hemolysin [-hemolysin (VF0002) - Exotoxin (VFC0235)] [Staphylococcus epidermidis RP62A]	VFG013682(gb|WP_010935678)	(srtE) fimbrial associated sortase [SpaH-type pili (VF0727) - Adherence (VFC0001)] [Corynebacterium diphtheriae NCTC 13129]
VFG009715(gb|WP_023861150)	(sigA/rpoV) RNA polymerase sigma factor [SigA (VF0257) - Regulation (VFC0301)] [Mycobacterium avium 104]	VFG001795(gb|BAC98831)	Not annotated	VFG002207(gb|WP_010935681)	(spaG) SpaH-type pili minorsubunit SpaG, pilus tip protein [SpaH-type pili (VF0727) - Adherence (VFC0001)] [Corynebacterium diphtheriae NCTC 13129]
VFG043455(gb|AAM90673)	Not annotated	VFG043120(gb|WP_000615801)	(flk) flagella biosynthesis regulator Flk [Peritrichous flagella (VF1154) - Motility (VFC0204)] [Escherichia coli O157:H7 str. EDL933]	VFG005582(gb|WP_002897814)	(eno) phosphopyruvate hydratase [Streptococcal enolase (VF1060) - Exoenzyme (VFC0251)] [Streptococcus sanguinis SK36]
VFG020010(gb|WP_015886558)	(hcp1) type VI secretion system substrate Hcp1 [HSI-1 (VF0334) - Effector delivery system (VFC0086)] [Pseudomonas fluorescens SBW25]	VFG044165(gb|WP_001041793)	(entS) enterobactin exporter, iron-regulated [Enterobactin (VF0228) - Nutritional/Metabolic factor (VFC0272)] [Escherichia coli CFT073]	VFG004479(gb|WP_011276182)	(atl) glucosaminidase domain-containing protein [Autolysin alt (VF0997) - Adherence (VFC0001)] [Staphylococcus haemolyticus JCSC1435]
VFG019092(gb|WP_000116465)	(tig/ropA) trigger factor [Trigger factor (VF1056) - Stress survival (VFC0282)] [Streptococcus pneumoniae CGSP14]	VFG043088(gb|WP_000983602)	(cheZ) protein phosphatase CheZ [Peritrichous flagella (VF1154) - Motility (VFC0204)] [Escherichia coli O157:H7 str. EDL933]	VFG019077(gb|WP_000260685)	(plr/gapA) type I glyceraldehyde-3-phosphate dehydrogenase [Streptococcal plasmin receptor/GAPDH (VF1042) - Adherence (VFC0001)] [Streptococcus pneumoniae Hungary19A-6]
VFG004831(gb|WP_002468583)	(hlb) beta-hemolysin [-hemolysin (VF0002) - Exotoxin (VFC0235)] [Staphylococcus epidermidis RP62A]	VFG036084(gb|WP_001020413)	(senB) enterotoxin production-related protein TieB [Enterotoxin SenB/TieB (VF1136) - Exotoxin (VFC0235)] [Escherichia coli UTI89]	VFG018662(gb|WP_012130507)	(eno) phosphopyruvate hydratase [Streptococcal enolase (VF1060) - Exoenzyme (VFC0251)] [Streptococcus gordonii str. Challis substr. CH1]
VFG004479(gb|WP_011276182)	(atl) glucosaminidase domain-containing protein [Autolysin alt (VF0997) - Adherence (VFC0001)] [Staphylococcus haemolyticus JCSC1435]	VFG004765(gb|WP_002437845)	(lip) triacylglycerol lipase precursor [Lipase (VF0012) - Exoenzyme (VFC0251)] [Staphylococcus epidermidis ATCC 12228]	VFG018652(gb|WP_006154814)	(plr/gapA) type I glyceraldehyde-3-phosphate dehydrogenase [Streptococcal plasmin receptor/GAPDH (VF1042) - Adherence (VFC0001)] [Streptococcus gordonii str. Challis substr. CH1]
VFG019091(gb|WP_000116474)	(tig/ropA) trigger factor [Trigger factor (VF1056) - Stress survival (VFC0282)] [Streptococcus pneumoniae Hungary19A-6]	VFG034875(gb|WP_001270087)	(espX5) Type III secretion system effector EspX5 [TTSS secreted effectors (VF1111) - Effector delivery system (VFC0086)] [Escherichia coli O55:H7 str. CB9615]	VFG019094(gb|WP_000022815)	(eno) phosphopyruvate hydratase [Streptococcal enolase (VF1060) - Exoenzyme (VFC0251)] [Streptococcus pneumoniae CGSP14]

## Sheet: Table S2
gene	profile
VFG043077(gb|WP_000885860)	(flgE) flagellar hook protein FlgE [Peritrichous flagella (VF1154) - Motility (VFC0204)] [Escherichia coli O157:H7 str. EDL933]
VFG043119(gb|WP_000942326)	(fliR) flagellar type III secretion system protein FliR [Peritrichous flagella (VF1154) - Motility (VFC0204)] [Escherichia coli O157:H7 str. EDL933]
VFG043088(gb|WP_000983602)	(cheZ) protein phosphatase CheZ [Peritrichous flagella (VF1154) - Motility (VFC0204)] [Escherichia coli O157:H7 str. EDL933]
VFG043074(gb|WP_000884708)	(flgB) flagellar basal body rod protein FlgB [Peritrichous flagella (VF1154) - Motility (VFC0204)] [Escherichia coli O157:H7 str. EDL933]
VFG043091(gb|WP_000204340)	(cheR) protein-glutamate O-methyltransferase CheR [Peritrichous flagella (VF1154) - Motility (VFC0204)] [Escherichia coli O157:H7 str. EDL933]
VFG000477(gb|NP_461845)	Not annotated
VFG043089(gb|WP_000763867)	(cheY) chemotaxis response regulator CheY [Peritrichous flagella (VF1154) - Motility (VFC0204)] [Escherichia coli O157:H7 str. EDL933]
VFG043104(gb|WP_000270418)	(fliS) flagellar export chaperone FliS [Peritrichous flagella (VF1154) - Motility (VFC0204)] [Escherichia coli O157:H7 str. EDL933]
VFG043072(gb|WP_000197360)	(flgN) flagella biosynthesis chaperone FlgN [Peritrichous flagella (VF1154) - Motility (VFC0204)] [Escherichia coli O157:H7 str. EDL933]
VFG043116(gb|WP_001302429)	(fliO) flagellar type III secretion system protein FliO [Peritrichous flagella (VF1154) - Motility (VFC0204)] [Escherichia coli O157:H7 str. EDL933]
VFG043106(gb|WP_001274299)	(fliE) flagellar hook-basal body complex protein FliE [Peritrichous flagella (VF1154) - Motility (VFC0204)] [Escherichia coli O157:H7 str. EDL933]
VFG043085(gb|WP_001259575)	(flhe) flagellar protein FlhE [Peritrichous flagella (VF1154) - Motility (VFC0204)] [Escherichia coli O157:H7 str. EDL933]
VFG043544(gb|WP_000750416)	(ompA) porin OmpA [Z1307 (VF1158) - Adherence (VFC0001)] [Escherichia coli O157:H7 str. EDL933]
VFG000478(gb|NP_459678)	Not annotated
VFG046073(gb|WP_000771443)	(csgA) curlin major subunit CsgA [Curli fibers (VF1138) - Adherence (VFC0001)] [Escherichia coli VR50]
VFG046070(gb|WP_000833288)	(cgsE) curli production assembly/transport protein CsgE [Curli fibers (VF1138) - Adherence (VFC0001)] [Escherichia coli VR50]
VFG046068(gb|WP_001189321)	(cgsG) curli production assembly/transport protein CsgG [Curli fibers (VF1138) - Adherence (VFC0001)] [Escherichia coli VR50]
VFG042726(gb|WP_001267015)	(csgF) curli production assembly/transport protein CsgF [Curli fibers (VF1138) - Adherence (VFC0001)] [Escherichia coli O157:H7 str. EDL933]
VFG042727(gb|WP_000833288)	(csgE) curli production assembly/transport protein CsgE [Curli fibers (VF1138) - Adherence (VFC0001)] [Escherichia coli O157:H7 str. EDL933]
VFG046069(gb|WP_001264088)	(cgsF) curli production assembly/transport protein CsgF [Curli fibers (VF1138) - Adherence (VFC0001)] [Escherichia coli VR50]
VFG042728(gb|WP_000481500)	(csgD) transcriptional regulator CsgD [Curli fibers (VF1138) - Adherence (VFC0001)] [Escherichia coli O157:H7 str. EDL933]
VFG042729(gb|WP_000791650)	(csgB) curlin minor subunit CsgB [Curli fibers (VF1138) - Adherence (VFC0001)] [Escherichia coli O157:H7 str. EDL933]
VFG046072(gb|WP_001336548)	(csgB) curlin minor subunit CsgB [Curli fibers (VF1138) - Adherence (VFC0001)] [Escherichia coli VR50]
VFG034754(gb|WP_000081129)	(espL1) Type III secretion system effector espL1 [TTSS secreted effectors (VF1110) - Effector delivery system (VFC0086)] [Escherichia coli O157:H7 str. EDL933]
VFG013015(gb|WP_001234336)	(fepB) Fe2+-enterobactin ABC transporter substrate-binding protein [Enterobactin synthesis and transport (VF0984) - Nutritional/Metabolic factor (VFC0272)] [Shigella dysenteriae Sd197]
VFG046074(gb|WP_001094299)	(csgC) curli assembly protein CsgC [Curli fibers (VF1138) - Adherence (VFC0001)] [Escherichia coli VR50]
VFG042731(gb|WP_000992818)	(csgC) curli assembly protein CsgC [Curli fibers (VF1138) - Adherence (VFC0001)] [Escherichia coli O157:H7 str. EDL933]
VFG013031(gb|WP_001298899)	(fepD) Fe(3+)-siderophore ABC transporter permease [Enterobactin synthesis and transport (VF0984) - Nutritional/Metabolic factor (VFC0272)] [Shigella boydii Sb227]
VFG012996(gb|WP_005141144)	(entC) isochorismate synthase EntC [Enterobactin synthesis and transport (VF0984) - Nutritional/Metabolic factor (VFC0272)] [Shigella sonnei Ss046]
VFG048953(gb|WP_012967596)	(gndA) NADP-dependent phosphogluconate dehydrogenase [Capsule (VF0560) - Immune modulation (VFC0258)] [Klebsiella variicola At-22]
VFG046071(gb|WP_000481509)	(cgsD) transcriptional regulator CsgD [Curli fibers (VF1138) - Adherence (VFC0001)] [Escherichia coli VR50]
VFG042716(gb|WP_000876770)	(ydeS) type 1 fimbrial protein [F9 fimbriae (VF1153) - Adherence (VFC0001)] [Escherichia coli O157:H7 str. EDL933]
VFG034498(gb|WP_001265651)	(yagW/ecpD) polymerized tip adhesin of ECP fibers [ECP (VF0404) - Adherence (VFC0001)] [Escherichia coli O7:K1 str. IAI39]
VFG034675(gb|WP_000074191)	(ibeB) Cu(+)/Ag(+) efflux RND transporter outer membrane channel CusC [Ibes (VF0237) - Invasion (VFC0083)] [Escherichia coli O17:K52:H18 str. UMN026]
VFG013037(gb|WP_000640969)	(fepG) iron-enterobactin ABC transporter permease [Enterobactin synthesis and transport (VF0984) - Nutritional/Metabolic factor (VFC0272)] [Shigella boydii Sb227]
VFG012984(gb|WP_001007145)	(entB) enterobactin biosynthesis bifunctional isochorismatase/aryl carrier protein EntB [Enterobactin synthesis and transport (VF0984) - Nutritional/Metabolic factor (VFC0272)] [Shigella sonnei Ss046]
VFG033168(gb|WP_000790583)	(fimB) Type 1 fimbriae Regulatory protein fimB [Type 1 fimbriae (VF0221) - Adherence (VFC0001)] [Escherichia coli O103:H2 str. 12009]
VFG045936(gb|WP_000360904)	(hcpA) prepilin peptidase-dependent pilin [Hemorrhagic E.coli pilus (HCP) (VF1141) - Adherence (VFC0001)] [Escherichia coli VR50]
VFG034446(gb|WP_000716404)	(yagY/ecpB) E. coli common pilus chaperone EcpB [ECP (VF0404) - Adherence (VFC0001)] [Escherichia coli O17:K52:H18 str. UMN026]
VFG049190(gb|WP_014226431)	(clpV) ATP-dependent chaperone ClpB [T6SS-II (VF0783) - Effector delivery system (VFC0086)] [Klebsiella oxytoca KCTC 1686]
VFG049126(gb|WP_004136054)	(acrA) acriflavine resistance protein A [AcrAB (VF0568) - Antimicrobial activity/Competitive advantage (VFC0325)] [Klebsiella oxytoca KCTC 1686]
VFG034718(gb|WP_000556280)	(ibeC) phosphoethanolamine transferase CptA [Ibes (VF0237) - Invasion (VFC0083)] [Escherichia coli E24377A]
VFG012977(gb|WP_000347664)	(entA) 2,3-dihydro-2,3-dihydroxybenzoate dehydrogenase EntA [Enterobactin synthesis and transport (VF0984) - Nutritional/Metabolic factor (VFC0272)] [Shigella boydii Sb227]
VFG049196(gb|WP_004890358)	(clpV) ATP-dependent chaperone ClpB [T6SS-II (VF0783) - Effector delivery system (VFC0086)] [Klebsiella pneumoniae subsp. pneumoniae NTUH-K2044]
VFG034719(gb|WP_000556306)	(ibeC) phosphoethanolamine transferase CptA [Ibes (VF0237) - Invasion (VFC0083)] [Escherichia coli O78:H11:K80 str. H10407]
VFG042800(gb|WP_000360900)	(hcpA) prepilin peptidase-dependent pilin [Hemorrhagic E.coli pilus (HCP) (VF1141) - Adherence (VFC0001)] [Escherichia coli O157:H7 str. EDL933]
VFG034530(gb|WP_001305432)	(yagV/ecpE) E. coli common pilus chaperone EcpE [ECP (VF0404) - Adherence (VFC0001)] [Escherichia coli O17:K52:H18 str. UMN026]
VFG013022(gb|NP_706444)	Not annotated
VFG034720(gb|WP_000556277)	(ibeC) phosphoethanolamine transferase CptA [Ibes (VF0237) - Invasion (VFC0083)] [Escherichia coli UMNK88]
VFG013024(gb|WP_000140647)	(fepC) iron-enterobactin ABC transporter ATP-binding protein [Enterobactin synthesis and transport (VF0984) - Nutritional/Metabolic factor (VFC0272)] [Shigella flexneri 5 str. 8401]

## Sheet: Table S3
gene	profile
VFG048845(gb|WP_004122486)	(gndA) NADP-dependent phosphogluconate dehydrogenase [Capsule (VF0560) - Immune modulation (VFC0258)] [Klebsiella oxytoca KCTC 1686]
VFG048953(gb|WP_012967596)	(gndA) NADP-dependent phosphogluconate dehydrogenase [Capsule (VF0560) - Immune modulation (VFC0258)] [Klebsiella variicola At-22]
VFG035997(gb|WP_000556543)	(ehaB) autotransporter outer membrane beta-barrel domain-containing protein [EhaB, AIDA-I type (VF1128) - Adherence (VFC0001)] [Escherichia coli O104:H4 str. 2009EL-2050]
VFG048844(gb|WP_014838945)	(gndA) NADP-dependent phosphogluconate dehydrogenase [Capsule (VF0560) - Immune modulation (VFC0258)] [Klebsiella oxytoca E718]
VFG034470(gb|WP_001131106)	(yagX/ecpC) E. coli common pilus usher EcpC [ECP (VF0404) - Adherence (VFC0001)] [Escherichia coli O7:K1 str. IAI39]
VFG045826(gb|WP_021526504)	(cah) calcium-binding autotransporter Cah [Cah, AIDA-I type (VF1129) - Biofilm (VFC0271)] [Escherichia coli O25b:H4-ST131]
